# Supplementary material for: Identification, Characteristics and Function of Phosphoglucomutase (PGM) in the Agar Biosynthesis and Carbon Flux in the Agarophyte Gracilariopsis lemaneiformis (Rhodophyta)
Source: Mar Drugs. 2022 Jul 2;20(7):442. doi: 10.3390/md20070442 (PMC9319447; doi:10.3390/md20070442)
Supplement: Supplementary file 1 [file marinedrugs-20-00442-s001.zip]

Archive with 11 entries (9 files):
- marinedrugs-1777264-supplementary/
- marinedrugs-1777264-supplementary/supplementary materials/
- marinedrugs-1777264-supplementary/supplementary materials/Fig S1.pdf
- marinedrugs-1777264-supplementary/supplementary materials/Fig S2.pdf
- marinedrugs-1777264-supplementary/supplementary materials/Fig S3.pdf
- marinedrugs-1777264-supplementary/supplementary materials/Fig S4.pdf
- marinedrugs-1777264-supplementary/supplementary materials/Fig S5.pdf
- marinedrugs-1777264-supplementary/supplementary materials/Fig S6.pdf
- marinedrugs-1777264-supplementary/supplementary materials/Fig S7.pdf
- marinedrugs-1777264-supplementary/supplementary materials/Table S1.pdf
- marinedrugs-1777264-supplementary/supplementary materials/Table S2.pdf
